# Supplementary material for: The Placenta as a Target of Epigenetic Alterations in Women with Gestational Diabetes Mellitus and Potential Implications for the Offspring
Source: Epigenomes. 2021 May 10;5(2):13. doi: 10.3390/epigenomes5020013 (PMC8594713; doi:10.3390/epigenomes5020013)
Supplement: Supplementary file 1 [file epigenomes-05-00013-s001.zip]

Archive with 1 entries (1 files):
- epigenomes-1179796-supplementary.xlsx
