# Supplementary material for: The Placenta as a Target of Epigenetic Alterations in Women with Gestational Diabetes Mellitus and Potential Implications for the Offspring
Source: Epigenomes. 2021 May 10;5(2):13. doi: 10.3390/epigenomes5020013 (PMC8594713; doi:10.3390/epigenomes5020013)
Supplement: Supplementary file 1 [file epigenomes-05-00013-s001.zip › epigenomes-1179796-supplementary.xlsx]

## Sheet: Placental miRNA expression
miRNA name	GDM miRNA expression compared to NGT	Highlights	Placental area/cells	Method used	Mode of delivery	Study subjects	Country of the study	Authors
miR‑518d	up-regulated	miR‑518d negatively regulates the peroxisome proliferator-activated receptor-α (PPARα), which has a critical role in lipid, glucose and inflammation homeostasis, it has been linked to diabetes.	No data	qRT-PCR	C-section	GDM = 40 - NGT = 40	Nanjing, China	Zhao et al., 2014
miR-508-3p	up-regulated	The target genes of these miRNAs are involved in the EGFR/PI3K/Akt pathway that play important roles in placental and fetal development. growth. They present a model for enhanced EGFR signaling in GDM tissues which may contribute to enhanced fetal and placental growth.	No data	Microarray and qRT-PCR	No data	GDM = 15 - NGT = 15	Beijing, China	Li et al, 2015
miR-27a, miR-9, miR-137, miR-92a, miR-33a, miR-30d, miR-362-5p and miR-502-5p	down-regulated
miR-98	up-regulated	Mecp2 is a target gene of miR-98, which increases global DNA methylation in JEG-3 cells transfected with miR-98 mimic, increasing DNA methyltransferase 1 (DNMT1) protein expression - miR-98 indirectly regulates the expression of the Trpc3 gene, which plays a role in T2DM, and is indirectly regulated by miR-98 via Mecp2.	No data	in situ hybridization and qRT-PCR	No data	GDM = 193 - NGT = 202	Beijing, China	Cao et al., 2016
miR-143	down-regulated	A 50% reduction of miR-143 expression was observed in placental tissue from GDM insulin-treated women, but no such difference was observed in GDM diet-treated women compared with NGT women - miR-143 inhibits hexokinase-2 (HK-2), the first enzyme in the glycolytic pathway.	Villous tissue	qRT-PCR	C-section	GDM diet-treated = 6 - GDM insulin-treated = 6 - NGT = 6	Texas , USA	Muralimanoharan et al., 2016
miR-138-5p	down-regulated	Supression of miR-138-5p in HTR-8 cells results in higher proliferation and migration of trophoblast cells - BL1X is a potential target of miR-138-5p, which has functions as an oncogene in proliferation and tumorigenesis.	HTR-8 cells (chorinic villi explants of human first-trimester placenta)	RNA-Seq and qRT-PCR	C-section	GDM = 8 - NGT = 8	Shanghai, China	Ding et al., 2018
hsa-miR-125a-3p, hsa-miR-224-5p, hsa-miR-584-5p, hsa-miR-186-5p, hsa-miR-22-3p, hsa-miR-99b-5p, hsa-miR-433-3p, hsa-miR-197-3p and hsa-miR423-3p	up-regulated	miRNAs in human placental exosomes under GDM conditions target signalling pathways associated with phosphatidylinositol 3-kinase (PI3K)/protein inase B (AKT) and Raf/mitogen-activated protein kinase (MAPK)/extracellular signal-regulated kinase (ERK1/2)	Chorionic villi explants	RNA-Seq and qRT-PCR	C-section	GDM = 12 - NGT = 12	Australia	Nair et al, 2018
hsa-miR-208a-3p, hsa-miR-335-5p, hsa-miR-451a, hsa-miR-145-3p, hsa-miR-369-3p, hsa-miR-483-3p, hsa-miR-203a-3b, hsa-miR-574-3p,hsa-miR-144-3p, hsa-miR-6795-5p, hsa-miR-550a-3-3p, hsa-miR-411-5p, hsa-miR-550a-3-3p and hsa-miR-140-3p	down-regulated
miR-96	down-regulated	miR-96 is down-regulated in placentas from GDM and its expression is negatively correlated with blood glucose concentration - PAK1 is a direct target of miR-96 which was increased in plasma from women with GDM - miR-96 enhanced the functions of pancreatic β cells by targeting PAK1.	No data	qRT-PCR	No data	GDM = 3 - NGT = 3	Shandong, China	Li et al, 2018
miR-657	up-regulated	There is a positive association between miR-657 and IL-12 and TNF-α regarding their mRNA expression in GDM placental macrophages - miR-657 participates in GDM pathogenesis by promoting macrophage proliferation, migration, and polarization towards M1 by downregulating FAM46C.	Mononuclear macrophages isolated from placental tissue	qRT-PCR	C-section	GDM = 30 - NGT = 29	Shandong, China	Wang et al., 2019
miR-132	down-regulated	High glucose treatment suppressed cell viability and reduced miR-132 expression in both HTR-8/SVneo and BeWo cells, indicating that miR-132 may play a protective role in GDM through promoting trophoblast cell viability.	No data	qRT-PCR	No data	GDM = 108 - NGT = 50	Shandong, China	Zhou et al., 2019
miR-21	down-regulated	miR-21 expression was reduced in the placenta from GDM women compared to the control group - In situ hybridization results showed that miR-21 was localized in the apical membrane of syncytiotrophoblast cells and villous matrix - PPAR-α was the target gene of miR-21 and its protein level was significantly increased in placenta of the GDM patients	No data	in situ hybridization and qRT-PCR	No data	GDM = 137 - NGT = 158	Beijing, China	Guan et al., 2020
miRNA-29b	down-regulated	HIF3A was a direct target of miR-29b, which regulates trophoblast cell activity by reversely modulating HIF3A expression	No data	in situ hybridization and qRT-PCR	No data	GDM = 204 - NGT = 202	Beijing, China	Sun et al, 2020
miR-195 and miR-257	up-regulated		Maternal surface of the placenta	High-throughput sequencing and qRT-PCR	C-section	GDM = 23 - NGT = 23	Shenyang, China	Tang et al, 2020
miR-17	down-regulated
miRNA-144	up-regulated	The expression of these miRNAs in placenta remained similar in plasma circulating exosomes under GDM conditions - miRNA-144 in plasma was negatively correlated with BMI and positively correlated with blood glucose at 1 hour.	No data	RNA-Seq and qRT-PCR	No data	GDM = 57 - NGT = 61	Shandong, China	Zhang et al, 2021
miRNA-125b	down-regulated

## Sheet: Placental DNA Methylation
DNA Methylation	GDM DNA methylation changes compared to NGT	Placental area/cells	Method used	Mode of delivery	Study subjects	Country of the study	Authors
LEP gene	Increased in promoter	Placental parenchyma	PyroMark MD (Qiagen)	No data	GDM = 135 Obese = 47 NGT = 353	Rhode Island, USA	Lesseur et al., 2014
Alu repeats	Decreased in promoter	Chorionic villi	Bisulfite pyrosequencing	No data	D-DMG (diet-treated gestational diabetes) = 88, I-GDM (insulin-dependent GDM), NGT = 65	Germany	El Hajj et al., 2013
NR3C1 gene	Decreased in promoter
MEST gene	Decreased in promoter
LPL gene	Decreased in promoter	Fetal side	Bisulfite pyrosequencing and validation using real time PCR	No data	GDM = 24 NGT = 42	Quebec Canada	Gagne-Ouellet et al., 2017
Global DNA methylation	Decreased	Chorionic villi, midway between the umbilical cord insertion and the placental rim.	LUMA	No data	GDM = 8 NGT = 42	New York, USA	Nomura et al., 2014
Global DNA methylation	Increased	Chorionic villi	LC-ESI/MS/MS	No data	GDM = 56 NGT = 974	Berlin, Germany	Reichetzeder et al., 2016
